# Supplementary material for: The Neuroprotection of Verbascoside in Alzheimer’s Disease Mediated through Mitigation of Neuroinflammation via Blocking NF-κB-p65 Signaling
Source: Nutrients. 2022 Mar 29;14(7):1417. doi: 10.3390/nu14071417 (PMC9003273; doi:10.3390/nu14071417)
Supplement: Supplementary file 1 [file nutrients-14-01417-s001.zip]

Archive with 1 entries (1 files):
- nutrients-1631154 Supplementary data.pdf
